# Supplementary material for: The Importance of Stromal Endometriosis in Thoracic Endometriosis
Source: Cells. 2021 Jan 18;10(1):180. doi: 10.3390/cells10010180 (PMC7831500; doi:10.3390/cells10010180)
Supplement: Supplementary file 1 [file cells-10-00180-s001.zip]

Archive with 2 entries (2 files):
- cells-1059106 supp Figure S1.pdf
- cells-1059106 supp.xlsx
